# Supplementary material for: Neuroprotective Effects of VEGF in the Enteric Nervous System
Source: Int J Mol Sci. 2022 Jun 17;23(12):6756. doi: 10.3390/ijms23126756 (PMC9224388; doi:10.3390/ijms23126756)
Supplement: Supplementary file 1 [file ijms-23-06756-s001.zip]

Archive with 1 entries (1 files):
- ijms-1753828-supplementary.pdf
